# Supplementary material for: A 3D organoid platform that supports liver-stage P.falciparum infection can be used to identify intrahepatic antimalarial drugs
Source: Heliyon. 2024 May 8;10(10):e30740. doi: 10.1016/j.heliyon.2024.e30740 (PMC11103482; doi:10.1016/j.heliyon.2024.e30740)
Supplement: Raw data Image Analysis [file mmc1.xlsx]

## Sheet: Raw data EEF counts
	Infected Day 6
		Total No. Nuclei Counted	No. of EEFs detected	Normalised data (EEFs per 10000 nuclei)	Lower confidence interval (95%)	Upper confidence interval (95%)		The upper and lower 95% confidence intervals of this infection rate based on Poisson distribution using Gamma distribution were calculated using pois.daly function on R studio.
	Donor 1	683	3	43.9239	9.05816	128.364
	Donor 2	2475	20	80.8081	49.3597	124.802
	Donor 3	1731	2	11.554	1.39925	41.7371
	Donor 4	2431	6	24.6812	9.05757	53.7206
	Donor 5	3925	4	10.1911	2.77673	26.0932
	Donor 6	7133	2	2.80387	0.339562	10.1285
	Donor 7	4508	4	8.87311	2.41763	22.7187
	Donor 8	8802	22	24.9943	15.6638	37.8417
	Infected Day 3							Infected Day 9
		Total No. Nuclei Counted	No. of EEFs detected	Normalised data (EEFs per 10000 nuclei)	Lower confidence interval (95%)	Upper confidence interval (95%)			Total No. Nuclei Counted	No. of EEFs detected	Normalised data (EEFs per 10000 nuclei)	Lower confidence interval (95%)	Upper confidence interval (95%)
	Donor 1	268	1	37.3134	0.944694	207.897		Donor 1	1642	7	42.6309	17.1398	87.836
	Donor 2	4805	1	2.08117	0.0526906	11.5955		Donor 2	3962	21	53.0035	32.81	81.0215
	Donor 6	5750	0	0	0	5.20997		Donor 6	2220	0	0	0	13.4943
	Donor 7	3683	3	8.14553	1.6798	23.8047		Donor 7	2254	0	0	0	13.2907
	Donor 8	8379	2	2.38692	0.289067	8.62237		Donor 8	10979	4	3.64332	0.992682	9.32834
	Infected Day 6 PYR							Infected Day 6 K98
		Total No. Nuclei Counted	No. of EEFs detected	Normalised data (EEFs per 10000 nuclei)	Lower confidence interval (95%)	Upper confidence interval (95%)			Total No. Nuclei Counted	No. of EEFs detected	Normalised data (EEFs per 10000 nuclei)	Lower confidence interval (95%)	Upper confidence interval (95%)
	Donor 1	697	1	14.3472	0.36324	79.9375		Donor 1	540	1	18.5185	0.468848	103.179
	Donor 2	1694	2	11.8064	1.42981	42.6487		Donor 2	3568	6	16.8161	6.17123	36.6017
	Donor 6	8507	1	1.1755	0.0297612	6.54948		Donor 6	8372	0	0	0	3.57828
	Donor 7	3321	2	6.02228	0.729326	21.7545		Donor 7	3029	1	3.30142	0.0835847	18.3943
	Donor 8	7428	1	1.34626	0.0340843	7.50087		Donor 8	5647	2	3.5417	0.443039	13.2151

## Sheet: Raw data EEF sizes
	EEF sizes Day 3 per donor					EEF sizes Day 6 per donor									EEF sizes Day 9 per donor
	Donor 1	Donor 2	Donor 7	Donor 8		Donor 1	Donor 2	Donor 3	Donor 4	Donor 5	Donor 7	Donor 8	Donor 9		Donor 1	Donor 2	Donor 8
	5.7153	11.028	8.5712	5.9548		11.5268	4.8487	5.3268	18.1423	9.4591	10.1003	11.7654	12.2162		10.2899	9.4852	9.3229
			6.9808	8.3521		14.9093	6.893	5.9308	7.3832	7.6313	10.3629	8.3133	11.0417		11.1033	3.8147	17.2036
			5.3687			6.3036	8.8113		12.0195	13.6419	9.4807	11.8658			5.256	5.8218	4.3429
							10.5438		6.5484	6.9153	9.4698	9.3845			11.7209	5.3708	12.9859
							8.9651		11.7999			6.9242			11.556	4.8626
							6.6187		10.2766			13.5826			10.9553	5.7611
							13.3109					11.8117			18.4958	11.94
							14.615					9.0316				5.4467
							4.8704					7.2121				3.83174
							11.5242					6.1041				4.7988
							5.1337					13.6249				5.3874
							10.9041					6.7758				7.883
							4.3468					9.2057				11.7355
							9.0494					15.9				13.4729
							4.9792					6.5779				7.1485
							9.6032					10.9805				5.1463
							6.9227					6.7273				4.3429
							7.6616					3.8206				8.3577
							12.3614					7.3671				5.1531
							14.0411					5.1029				7.3615
												7.5737				8.4589
												10.7009
	EEF sizes Day 6 + PYR per donor						EEF sizes Day 6 + K98 per donor
	Donor 1	Donor 2	Donor 6	Donor 7	Donor 8		Donor 1	Donor 2	Donor 7	Donor 8
	9.6666	13.2496	8.6278	16.9334	8.8167		10.7106	5.7472	9.6344	11.7625
		9.9232		11.1981				6.9302		7.7163
								6.5084
								7.6275
								7.9994

## Sheet: Raw data MSP1 expression
	MSP1 signal Day 3 per donor					MSP1 signal Day 6 per donor									MSP1 signal Day 9 per donor
	Donor 1	Donor 2	Donor 7	Donor 8		Donor 1	Donor 2	Donor 3	Donor 4	Donor 5	Donor 6	Donor 7	Donor 8		Donor 1	Donor 2	Donor 8
	12.665	6.3936	5.2578	1.0366		14.3767	13.483	12.2176	11.1465	16.5442	1.1474	3.5565	11.4561		15.4973	7.6974	7.9754
			1.5392	13.1682		19.2145	10.8243	12.756	23.7073	17.6613	14.271	3.8297	0.9573		14.0239	20.2604	12.4738
			6.264			12.6981	9.8326		25.1626	21.2554		3.1376	11.3748		9.1689	7.5063	11.0326
							9.3551		6.2124	18.5295		5.4268	18.9125		13.0782	9.1289	5.1295
							8.6658		7.2205				23.1908		12.9572	8.6316
							9.5833		14.3699				12.0368		21.4965	7.6443
							6.5628						12.1785		18.3033	11.2126
							6.9444						25.85			9.1624
							3.2599						12.3583			11.1408
							9.4054						26.485			13.5377
							10.203						28.3718			8.317
							7.5915						23.0067			9.6068
							9.7539						19.5628			8.0797
							10.9332						21.191			11.6757
							7.041						13.4913			10.8669
							7.3084						13.7137			8.8989
							12.1812						21.7284			9.0429
							9.8578						6.4275			12.3167
							9.5374						16.8089			17.2421
							7.6824						12.8896			9.4742
													10.9224			9.3084
													19.7535
	MSP1 signal Day 6 + PYR per donor						MSP1 signal Day 6 + K98 per donor
	Donor 1	Donor 2	Donor 6	Donor 7	Donor 8		Donor 1	Donor 2	Donor 7	Donor 8
	19.1682	5.1244	6.6121	6.5554	18.8362		11.7806	6.0908	3.3885	20.5053
		9.0124		4.703				5.3248		9.7672
								7.2779
								7.6561
								6.7824
